# Supplementary material for: High-throughput characterisation of bull semen motility using differential dynamic microscopy
Source: PLoS One. 2019 Apr 10;14(4):e0202720. doi: 10.1371/journal.pone.0202720 (PMC6457493; doi:10.1371/journal.pone.0202720)
Supplement: S1 Text — (TEX) [file pone.0202720.s004.tex]

% Template for PLoS
% Version 3.5 March 2018
%
% % % % % % % % % % % % % % % % % % % % % %
%
% -- IMPORTANT NOTE
%
% This template contains comments intended 
% to minimize problems and delays during our production 
% process. Please follow the template instructions
% whenever possible.
%
% % % % % % % % % % % % % % % % % % % % % % % 
%
% Once your paper is accepted for publication, 
% PLEASE REMOVE ALL TRACKED CHANGES in this file 
% and leave only the final text of your manuscript. 
% PLOS recommends the use of latexdiff to track changes during review, as this will help to maintain a clean tex file.
% Visit https://www.ctan.org/pkg/latexdiff?lang=en for info or contact us at latex@plos.org.
%
%
% There are no restrictions on package use within the LaTeX files except that 
% no packages listed in the template may be deleted.
%
% Please do not include colors or graphics in the text.
%
% The manuscript LaTeX source should be contained within a single file (do not use \input, \externaldocument, or similar commands).
%
% % % % % % % % % % % % % % % % % % % % % % %
%
% -- FIGURES AND TABLES
%
% Please include tables/figure captions directly after the paragraph where they are first cited in the text.
%
% DO NOT INCLUDE GRAPHICS IN YOUR MANUSCRIPT
% - Figures should be uploaded separately from your manuscript file. 
% - Figures generated using LaTeX should be extracted and removed from the PDF before submission. 
% - Figures containing multiple panels/subfigures must be combined into one image file before submission.
% For figure citations, please use "Fig" instead of "Figure".
% See http://journals.plos.org/plosone/s/figures for PLOS figure guidelines.
%
% Tables should be cell-based and may not contain:
% - spacing/line breaks within cells to alter layout or alignment
% - do not nest tabular environments (no tabular environments within tabular environments)
% - no graphics or colored text (cell background color/shading OK)
% See http://journals.plos.org/plosone/s/tables for table guidelines.
%
% For tables that exceed the width of the text column, use the adjustwidth environment as illustrated in the example table in text below.
%
% % % % % % % % % % % % % % % % % % % % % % % %
%
% -- EQUATIONS, MATH SYMBOLS, SUBSCRIPTS, AND SUPERSCRIPTS
%
% IMPORTANT
% Below are a few tips to help format your equations and other special characters according to our specifications. For more tips to help reduce the possibility of formatting errors during conversion, please see our LaTeX guidelines at http://journals.plos.org/plosone/s/latex
%
% For inline equations, please be sure to include all portions of an equation in the math environment.  For example, x$^2$ is incorrect; this should be formatted as $x^2$ (or $\mathrm{x}^2$ if the romanized font is desired).
%
% Do not include text that is not math in the math environment. For example, CO2 should be written as CO\textsubscript{2} instead of CO$_2$.
%
% Please add line breaks to long display equations when possible in order to fit size of the column. 
%
% For inline equations, please do not include punctuation (commas, etc) within the math environment unless this is part of the equation.
%
% When adding superscript or subscripts outside of brackets/braces, please group using {}.  For example, change "[U(D,E,\gamma)]^2" to "{[U(D,E,\gamma)]}^2". 
%
% Do not use \cal for caligraphic font.  Instead, use \mathcal{}
%
% % % % % % % % % % % % % % % % % % % % % % % % 
%
% Please contact latex@plos.org with any questions.
%
% % % % % % % % % % % % % % % % % % % % % % % %

\documentclass[10pt,letterpaper]{article}
\usepackage[top=0.85in,left=2.75in,footskip=0.75in]{geometry}

% amsmath and amssymb packages, useful for mathematical formulas and symbols
\usepackage{amsmath,amssymb}

% Use adjustwidth environment to exceed column width (see example table in text)
\usepackage{changepage}

% Use Unicode characters when possible
\usepackage[utf8x]{inputenc}

% textcomp package and marvosym package for additional characters
\usepackage{textcomp,marvosym}

% cite package, to clean up citations in the main text. Do not remove.
\usepackage{cite}

% Use nameref to cite supporting information files (see Supporting Information section for more info)
\usepackage{nameref,hyperref}

% line numbers
\usepackage[right]{lineno}

% ligatures disabled
\usepackage{microtype}
\DisableLigatures[f]{encoding = *, family = * }

% color can be used to apply background shading to table cells only
\usepackage[table]{xcolor}

% array package and thick rules for tables
\usepackage{array}

% create "+" rule type for thick vertical lines
\newcolumntype{+}{!{\vrule width 2pt}}

% create \thickcline for thick horizontal lines of variable length
\newlength\savedwidth
\newcommand\thickcline[1]{%
  \noalign{\global\savedwidth\arrayrulewidth\global\arrayrulewidth 2pt}%
  \cline{#1}%
  \noalign{\vskip\arrayrulewidth}%
  \noalign{\global\arrayrulewidth\savedwidth}%
}

% \thickhline command for thick horizontal lines that span the table
\newcommand\thickhline{\noalign{\global\savedwidth\arrayrulewidth\global\arrayrulewidth 2pt}%
\hline
\noalign{\global\arrayrulewidth\savedwidth}}


% Remove comment for double spacing
%\usepackage{setspace} 
%\doublespacing

% Text layout
\raggedright
\setlength{\parindent}{0.5cm}
\textwidth 5.25in 
\textheight 8.75in

% Bold the 'Figure #' in the caption and separate it from the title/caption with a period
% Captions will be left justified
\usepackage[aboveskip=1pt,labelfont=bf,labelsep=period,justification=raggedright,singlelinecheck=off]{caption}
\renewcommand{\figurename}{}

% Use the PLoS provided BiBTeX style
\bibliographystyle{plos2015}

% Remove brackets from numbering in List of References
\makeatletter
\renewcommand{\@biblabel}[1]{\quad#1.}
\makeatother


% Header and Footer with logo
\usepackage{lastpage,fancyhdr,graphicx}
\usepackage{epstopdf}
%\pagestyle{myheadings}
\pagestyle{fancy}
\fancyhf{}
%\setlength{\headheight}{27.023pt}
%\lhead{\includegraphics[width=2.0in]{PLOS-submission.eps}}
\rfoot{\thepage/\pageref{LastPage}}
\renewcommand{\headrulewidth}{0pt}
\renewcommand{\footrule}{\hrule height 2pt \vspace{2mm}}
\fancyheadoffset[L]{2.25in}
\fancyfootoffset[L]{2.25in}
\lfoot{\today}

%added package by Vincent:
\usepackage{ulem}	%for strikethrough
\newcommand{\red}[1]{\textcolor{red}{#1}} 
\newcommand{\blue}[1]{\textcolor{blue}{#1}} 
\renewcommand{\thefigure}{S\arabic{figure}}

\usepackage{siunitx}

%% Include all macros below

\newcommand{\lorem}{{\bf LOREM}}
\newcommand{\ipsum}{{\bf IPSUM}}

%% END MACROS SECTION


\begin{document}
\vspace*{0.2in}

% Title must be 250 characters or less.
\begin{flushleft}
{\Large
\textbf\newline{Suplementary information for high-throughput characterisation of bull semen motility using differential dynamic microscopy} % Please use "sentence case" for title and headings (capitalize only the first word in a title (or heading), the first word in a subtitle (or subheading), and any proper nouns).
}
\newline
% Insert author names, affiliations and corresponding author email (do not include titles, positions, or degrees).
\\
Alys Jepson\textsuperscript{1,2*},
Jochen Arlt\textsuperscript{1},
Jonathan Statham\textsuperscript{3},
Mark Spilman\textsuperscript{3},
Katie Burton\textsuperscript{3},
Tiffany Wood\textsuperscript{1},
Wilson C. K. Poon\textsuperscript{1},
Vincent A. Martinez\textsuperscript{1*}
\\
\bigskip
\textbf{1} SUPA, School of Physics $\&$ Astronomy, The University of Edinburgh, Peter Guthrie Tait Road, Edinburgh EH9 3FD, UK
\\
\textbf{2} School of Biosciences, University of Exeter, Exeter, UK
\\
\textbf{3} RAFT Solutions Ltd., Mill Farm, Studley Road, Ripon, HG4 2QR, UK
\\
\bigskip

% Insert additional author notes using the symbols described below. Insert symbol callouts after author names as necessary.
% 
% Remove or comment out the author notes below if they aren't used.
%
% Primary Equal Contribution Note
%\Yinyang These authors contributed equally to this work.

% Additional Equal Contribution Note
% Also use this double-dagger symbol for special authorship notes, such as senior authorship.
%\ddag These authors also contributed equally to this work.spermatozoa 

% Current address notes
%\textcurrency Current Address: Dept/Program/Center, Institution Name, City, State, Country % change symbol to "\textcurrency a" if more than one current address note
% \textcurrency b Insert second current address 
% \textcurrency c Insert third current address

% Deceased author note
%\dag Deceased

% Group/Consortium Author Note
%\textpilcrow Membership list can be found in the Acknowledgments section.

% Use the asterisk to denote corresponding authorship and provide email address in note below.
* vincent.martinez@ed.ac.uk, a.k.jepson@exeter.ac.uk

\end{flushleft}


\section*{Supporting information}

% Include only the SI item label in the paragraph heading. Use the \nameref{label} command to cite SI items in the text.
\paragraph*{S1 Fig.}
{\bf Counting motile spermatozoa.} Typical micrographs for counting measurements are shown. Phase contrast $10\times$ magnification microscopy of an undiluted $\sim80\times10^6$ cell/ml (left) and diluted $\sim20\times10^6$ cell/ml (right) thawed sample. A superposition of minimum intensity for 100 frames taken at 300 fps demonstrates the procedure for counting the swimming sperm cells detected as 'fuzzy trails'.
\begin{figure}[!h]
\includegraphics[height=0.4\linewidth]{figures/S1_Fig.pdf}
% \captionof{figure}{{\bf Phase contrast $10\times$ magnification microscopy} of an undiluted $\sim80\times10^6$ cell/ml (left) and diluted $\sim20\times10^6$ cell/ml (right) thawed sample. A superposition of minimum intensity for 100 frames taken at 300 fps demonstrates the procedure for counting the swimming sperm cells detected as 'fuzzy trails'.}
\label{quicktracking}
\end{figure}

\paragraph*{S1 Text.}
{\bf Special case: two speed distributions.} We have used a particular single-peaked function, the Schultz distribution, to fit our data in the main text. This is reasonable given previous studies \cite{Tung2014, Craig1982} and the results shown in Fig.~7. However, bull spermatozoa may display different sub-populations with distinct motility characteristics under stressful environmental conditions \cite{Holt2007,Contri2013} and in confinement \cite{Nosrati2015}. In some cases, we have detected the presence of two speeds distributions based on DDM data. When the associated two mean speeds are sufficiently well separated and there is a strong signal from each sub-population, we found possible to extract the two speed distributions by fitting the measured $g(q,\tau)$'s considering two independent swimmer populations. S2 Fig shows data for a sample of fresh semen with these characteristics over a narrow $q$ range of $0.1-0.2\mu$m$^{-1}$. In this scenario, fitting only one distribution returns a $\bar{v}$ between and a $\sigma$ above those measured for the distributions separately, as would be expected for average values for the whole sample. 

\paragraph*{S2 Fig.} {\bf DDM data for two speed distributions.} Measured $g(q,\tau)$ at $q=0.15\mu$m$^{-1}$. Dotted red line is a fit to the experimental data assuming one speed distribution. Green line is a fit using a model of two speed distributions between $\tau=0.08$-\SI{2}{\second}. Insets show fitted values for $\bar{v}$ (right) and $\sigma$ (left) assuming one speed distributions (red) or two speed distributions (green and blue). 
\begin{figure}[!h]
\includegraphics[height=0.6\linewidth]{figures/S2_Fig.eps}
% \captionof{figure}{{\bf DDM data for two speed distributions.} Measured $g(q,\tau)$ at $q=0.15\mu$m$^{-1}$. Dotted red line is a fit to the experimental data assuming one speed distribution. Green line is a fit using a model of two speed distributions between $\tau=0.08$-\SI{2}{\second}. Insets show fitted values for $v$ (right) and $\sigma$ (left) assuming one speed distributions (red) or two speed distributions (green and blue). }
\label{2Pv}
\end{figure}

\paragraph*{S2 Text.} {\bf Special case: circular motion.} An additional feature appears in the $f(q,\tau)$ if a high proportion of motile spermatozoa describe tight circular trajectories due to chiral asymmetry in the spermatozoa shape \cite{Elgeti2010}. S3 Fig shows $f(q,\tau)$ for a sample containing only swimming spermatozoa (non-swimmers had been removed by centrifugation) describing circles with diameters in the range $d\sim28$-\SI{63}{\micro\meter} ($\bar{v}=\SI{33}{\micro\meter\per\second}$). Plausibly, there may be a feature in $f(q,\tau)$ somewhere between $t=\pi d/\bar{v}=2.7$-\SI{6}{\second}. Indeed, there is a $q$-independent peak in $f(q,\tau)$ at $t=4.6-4.74$s whose amplitude is largest at low $q$ $i.e.$ at length scales which exceed the diameter of the circular swimming.
%\label{S3_Fig}
%{\bf Special case: circular motion.}  An additional feature appears in the $f(q,\tau)$ if a high proportion of motile spermatozoa describe tight circular trajectories due to chiral asymmetry in the spermatozoa shape \cite{Elgeti2010}. Figure \ref{circles1} shows $f(q,\tau)$ for a sample containing only swimming spermatozoa (non-swimmers had been removed by centrifugation) describing circles with diameters in the range $d\sim28$-\SI{63}{\micro\meter} ($v=\SI{33}{\micro\meter\per\second}$). Plausibly, there may be a feature in $f(q,\tau)$ somewhere between $t=\pi d/v=2.7$-\SI{6}{\second}. Indeed, there is a $q$-independent peak in $f(q,\tau)$ at $t=4.6-4.74$s whose amplitude is largest at low $q$ $i.e.$ at length scales which exceed the diameter of the circular swimming.

\paragraph*{S3 Fig.} {\bf Circular motion.} Reconstructed $f(q,\tau)$ for $q\approx0.06-0.42\mu$m$^{-1}$ by step of $0.03\mu$m$^{-1}$ on a colour scale from red to blue. The sample contained motile spermatozoa and debris with no non-motile spermatozoa present.
\begin{figure}[h]
\includegraphics[height=0.6\linewidth]{figures/S3_Fig.eps}
%\caption{{\bf Circular motion.} Reconstructed $f(q,\tau)$ for $q\approx0.06-0.42\mu$m$^{-1}$ by step of $0.03\mu$m$^{-1}$ on a colour scale from red to blue. The sample contained motile spermatozoa and debris with no non-motile spermatozoa present.  }
\label{circles1}
\end{figure}

\paragraph*{S3 text.} {\bf Analytical expression for $\beta$ in Eq.~ 9 of main text.} Keller and Rubinow \cite{Keller1976} provided analytical expressions for the coefficient $\beta$ for both planar ($\beta_{{\rm KR}}^{\rm pl}$) and helical ($\beta_{{\rm KR}}^{\rm hel}$) flagellum motion:

\begin{equation}
\beta_{{\rm KR}}^{\rm hel}=1+2k^2 a_0^2-\frac{3R}{L}{\rm log}\left(\frac{b}{\alpha L}\right)\left(1+k^2 a_0^2\right)
\end{equation}

\begin{equation}
\beta_{{\rm KR}}^{\rm pl}=2+2k^2 a_0^2-\frac{3R}{L}{\rm log}\left(\frac{b}{\alpha L}\right)\left(2+k^2 a_0^2\right)				
\end{equation}
 with $R$ the radius of the head, $a_0$ the amplitude of the flagellum undulation, $k=2\pi/\lambda$, $\lambda$ the flagellum wavelength, $b$ the flagellum radius, $L$ the flagellum length, and $\alpha=\frac{4\pi}{kL\sqrt{e}}$ \cite{Gray1955}.

\nolinenumbers

\bibliographystyle{plos2015.bst}
\begin{thebibliography}{1}

\bibitem{Tung2014}
Tung CK, Ardon F, Fiore AG, Suarez SS, Wu M.
\newblock {Cooperative roles of biological flow and surface topography in
  guiding sperm migration revealed by a microfluidic model.}
\newblock Lab Chip. 2014;14(7):1348--56.
\newblock doi:{10.1039/c3lc51297e}.

\bibitem{Craig1982}
Craig T, Hallett FR, Nickel B.
\newblock {Motility analysis of circularly swimming bull spermatozoa by
  quasi-elastic light scattering and cinematography.}
\newblock Biophys J. 1982;38(1):63--70.
\newblock doi:{10.1016/S0006-3495(82)84531-1}.

\bibitem{Holt2007}
Holt WV, O'Brien J, Abaigar T.
\newblock {Applications and interpretation of computer-assisted sperm analyses
  and sperm sorting methods in assisted breeding and comparative research.}
\newblock Reprod Fertil Dev. 2007;19(6):709--18.

\bibitem{Contri2013}
Contri A, Gloria A, Robbe D, Valorz C, Wegher L, Carluccio A.
\newblock {Kinematic study on the effect of pH on bull sperm function.}
\newblock Anim Reprod Sci. 2013;136(4):252--9.
\newblock doi:{10.1016/j.anireprosci.2012.11.008}.

\bibitem{Nosrati2015}
Nosrati R, Driouchi A, Yip CM, Sinton D.
\newblock {Two-dimensional slither swimming of sperm within a micrometre of a
  surface}.
\newblock Nature Comm. 2015;6:8703.
\newblock doi:{10.1038/ncomms9703}.

\bibitem{Elgeti2010}
Elgeti J, Kaupp UB, Gompper G.
\newblock {Hydrodynamics of sperm cells near surfaces.}
\newblock Biophys J. 2010;99(4):1018--26.
\newblock doi:{10.1016/j.bpj.2010.05.015}.

\bibitem{Keller1976}
Keller JB, Rubinow SI.
\newblock Swimming of flagellated microorganisms.
\newblock Biophys J. 1976;16:151--170.

\bibitem{Gray1955}
Gray J, Hancock GJ.
\newblock The propulsion of sea-urchin spermatozoa.
\newblock J Exp Biol. 1955;32:802.

\end{thebibliography}

\end{document}
